# Supplementary material for: The Peripandemic Impact of the First Wave of the COVID-19 Pandemic on Management and Prognosis of ST-Segment Elevation Myocardial Infarction in China
Source: J Clin Med. 2022 Dec 8;11(24):7290. doi: 10.3390/jcm11247290 (PMC9784305; doi:10.3390/jcm11247290)
Supplement: Supplementary file 1 [file jcm-11-07290-s001.zip]

Archive with 1 entries (1 files):
- jcm-2037196-supplementary.pdf
